# Supplementary material for: Evidence of Facilitation Cascade Processes as Drivers of Successional Patterns of Ecosystem Engineers at the Upper Altitudinal Limit of the Dry Puna
Source: PLoS One. 2016 Nov 30;11(11):e0167265. doi: 10.1371/journal.pone.0167265 (PMC5130256; doi:10.1371/journal.pone.0167265)
Supplement: S1 Dataset — (XLSX) [file pone.0167265.s005.xlsx]

## Sheet: Foglio1
S1. Dataset. Soil parameters obtained from the analysis of 11 soil samples collected in each micro-habitat (cushion, shrub, tussock, and bare soil).
Ecosystem engineer type / bare soil	Sand (%)	Loam (%)	Clay (%)	Organic matter (%)	Nitrogen (%)	Phosphorus (p.p.m.)	Potassium (p.p.m.)	pH
Cushion	57.8	31.8	10.4	3.2	0.16	0.002	0.024	6.29
Cushion	58.3	32.8	8.9	4.27	0.155	0.002	0.033	6.51
Cushion	55.8	34.8	9.4	3.11	0.16	0.002	0.031	6.01
Cushion	52.3	36.3	11.4	2.535	0.125	0.002	0.021	6.31
Cushion	61.8	27.8	10.4	2.76	0.14	0.001	0.031	6.52
Cushion	52.8	34.8	12.4	2.49	0.12	0.002	0.024	6.03
Cushion	50.8	39.3	9.9	3.825	0.13	0.002	0.027	6.415
Cushion	54.3	34.8	10.9	2.8	0.14	0.002	0.028	6.02
Cushion	55.3	33.3	11.4	2.845	0.14	0.002	0.024	6.16
Cushion	46.8	40.8	12.4	1.87	0.09	0.002	0.019	6.33
Cushion	54.8	37.8	7.4	5.78	0.17	0.002	0.036	6.5
Shrub	45.8	46.8	7.4	11.34	0.3	0.003	0.046	6.78
Shrub	42.8	49.8	7.4	15.34	0.37	0.003	0.039	6.3
Shrub	53.8	39.8	6.4	5.34	0.17	0.003	0.029	6.78
Shrub	46.8	45.8	7.4	11.34	0.28	0.003	0.039	6.64
Shrub	41.8	50.8	7.4	14.335	0.34	0.003	0.041	6.43
Shrub	52.3	41.05	6.65	6.84	0.193	0	0	6.71
Shrub	47.8	44.8	7.4	11.34	0.26	0.003	0.032	6.5
Shrub	42.3	50.3	7.4	14.838	0.355	0	0	6.365
Shrub	43.3	49.3	7.4	12.335	0.305	0.003	0.044	6.67
Shrub	50.8	42.3	6.9	8.34	0.215	0.003	0.031	6.64
Shrub	40.8	51.8	7.4	13.33	0.31	0.002	0.042	6.56
Tussock	40.8	48.8	10.4	4.67	0.12	0.005	0.024	5.435
Tussock	46.8	44.8	8.4	4.45	0.12	0.004	0.02	5.77
Tussock	46.8	42.8	10.4	6.67	0.13	0.006	0.028	5.42
Tussock	50.8	40.8	8.4	4	0.16	0.003	0.021	5.6
Tussock	42.8	46.8	10.4	4.18	0.11	0.004	0.021	5.44
Tussock	47.8	43.8	8.4	4.338	0.13	0	0	5.728
Tussock	45.8	43.8	10.4	6.048	0.125	0	0	5.425
Tussock	48.8	42.8	8.4	4.225	0.14	0.003	0.021	5.685
Tussock	38.8	50.8	10.4	5.16	0.13	0.006	0.027	5.43
Tussock	44.8	44.8	10.4	5.425	0.12	0.005	0.025	5.43
Tussock	44.8	45.8	9.4	4.58	0.145	0.004	0.024	5.515
Bare soil	68.8	20.8	10.4	1.87	0.09	0.001	0.06	5.14
Bare soil	66.8	24.8	8.4	1.51	0.08	0.003	0.054	5.38
Bare soil	63.3	26.3	10.4	2.045	0.1	0.002	0.038	5.17
Bare soil	67.8	21.8	10.4	1.825	0.09	0.002	0.059	5.16
Bare soil	66.8	22.8	10.4	1.78	0.09	0.002	0.059	5.18
Bare soil	62.8	28.8	8.4	1.87	0.09	0.002	0.011	5
Bare soil	65.8	25.8	8.4	1.6	0.083	0	0	5.285
Bare soil	57.8	31.8	10.4	2.22	0.11	0.002	0.016	5.2
Bare soil	64.8	26.8	8.4	1.69	0.085	0.003	0.032	5.19
Bare soil	64.8	25.8	9.4	1.825	0.09	0.002	0.035	5.09
Bare soil	60.55	29.05	10.4	2.133	0.105	0	0	5.185
