# Supplementary material for: Evidence of Facilitation Cascade Processes as Drivers of Successional Patterns of Ecosystem Engineers at the Upper Altitudinal Limit of the Dry Puna
Source: PLoS One. 2016 Nov 30;11(11):e0167265. doi: 10.1371/journal.pone.0167265 (PMC5130256; doi:10.1371/journal.pone.0167265)
Supplement: S2 Dataset — (XLSX) [file pone.0167265.s006.xlsx]

## Sheet: Foglio1
S2. Dataset. Soil temperature measured using data loggers placed at a depth of 15 cm under cushion, shrub, tussock, and in bare soil.
Date	Soil temperature (°C)
	Cushion			Shrub			Tussock			Bare soil
2013-03-15	NA	NA	NA	12.6	12.7	12.5	12.6	12.5	12.6	15.6	15.7	15.7
2013-03-17	NA	NA	NA	8.6	8.9	8.4	8.6	8.6	8.6	10.6	10.8	10.9
2013-03-19	NA	NA	NA	11.1	11.3	10.8	9.6	9.8	9.5	14.8	14.9	14.6
2013-03-21	NA	NA	NA	11.6	11.7	11.9	10.1	10.2	10.1	16.1	16.3	16.2
2013-03-23	NA	NA	NA	11.3	10.7	11.4	10.1	10.2	10	16.6	16.5	16.6
2013-03-25	NA	NA	NA	10.1	10.3	10.1	8.6	8.7	8.9	15.1	15.2	15.3
2013-03-27	NA	NA	NA	10.6	10.9	10.4	7.6	7.8	7.5	16.1	16.2	16.2
2013-03-29	NA	NA	NA	10.1	10.1	10.2	7.5	7.8	7.6	16.8	16.8	16.9
2013-03-31	NA	NA	NA	10.6	10.3	10.5	7.9	7.8	7.9	17	17.1	17.2
2013-04-02	NA	NA	NA	10.3	10.4	9.9	8.1	8.2	8.3	15.1	15.4	15.2
2013-04-04	NA	NA	NA	10.6	10.3	11	8.3	8.2	8.5	16.2	16.3	16.1
2013-04-06	NA	NA	NA	11.1	11.6	10.7	8.1	8.3	8.4	17.1	17.2	17.1
2013-04-08	NA	NA	NA	10.1	10.4	9.8	7.1	7.3	7	15.3	15.5	15.2
2013-04-10	NA	NA	NA	10.6	10.8	10	7	6.8	6.8	15.8	16.3	16
2013-04-12	NA	NA	NA	10.8	11	10.6	6.6	6.8	6.7	16.6	16.9	16.4
2013-04-14	NA	NA	NA	11.1	11.2	10.9	6.7	6.7	6.6	17.1	17.3	16.9
2013-04-16	NA	NA	NA	11.6	12	10.9	7.1	7.2	7	17.9	18	17.7
2013-04-18	NA	NA	NA	10.6	11	10.2	6.9	6.8	6.7	14.1	14	14.4
2013-04-20	NA	NA	NA	11.1	11.4	10.8	7.1	7.3	7	14.6	14.6	14.7
2013-04-22	NA	NA	NA	11.1	11.2	11	7	6.9	6.8	14.5	14.7	14.5
2013-04-24	NA	NA	NA	12.6	12.6	12.3	7.6	7.8	7.5	15.1	15.2	15.4
2013-04-26	NA	NA	NA	11.6	11.9	11.5	6.6	6.8	6.5	14.6	14.8	14.9
2013-04-28	NA	NA	NA	11.7	12.2	12	6.1	6.3	6.2	14.7	14.7	14.8
2013-04-30	NA	NA	NA	12.6	13	12.7	7.9	7.8	7.7	15.8	15.7	15.7
2013-05-02	NA	NA	NA	10.4	10.5	10.2	7.1	6.9	7.1	13.1	13.3	13.5
2013-05-04	NA	NA	NA	10.1	10.3	9.9	6.6	6.7	6.5	12.6	12.5	12.7
2013-05-06	NA	NA	NA	10.6	10.9	10.5	6.9	7	6.9	13.6	13.4	13.4
2013-05-08	NA	NA	NA	11.6	11.8	11.5	7	7.3	7.3	14.6	14.6	14.5
2013-05-10	NA	NA	NA	10.6	10.7	10.2	6.6	7	6.9	13.1	13.3	13.1
2013-05-12	NA	NA	NA	11.3	11.3	10.9	6.8	7.2	7.3	13.6	14	13.8
2013-05-14	NA	NA	NA	11.1	11.2	11.2	6.1	6.7	6.5	13.1	13.3	13
2013-05-16	NA	NA	NA	9.1	9.5	8.7	5.8	5.5	5.4	12.1	11.9	12.2
2013-05-18	NA	NA	NA	5.6	5.4	5.2	4.6	4.3	4.3	7.6	7.4	7.9
2013-05-20	NA	NA	NA	7.6	7.3	6.9	6.1	6.2	6.3	10.6	11.1	10.9
2013-05-22	NA	NA	NA	9.1	8.7	8.7	5.6	6.1	6	12.6	12.5	12.7
2013-05-24	NA	NA	NA	8.1	8.3	7.9	5.1	5.4	5.1	11.6	11.7	11.3
2013-05-26	NA	NA	NA	7.1	7.5	6.9	3.6	3.9	3.5	10.6	10.8	10.7
2013-05-28	NA	NA	NA	6.6	6.5	6.2	2.5	2.6	2.4	9.6	9.4	9.3
2013-05-30	NA	NA	NA	6.2	6.4	5.7	1.3	1.5	1.2	8.6	8.3	8.1
2013-06-01	NA	NA	NA	6.1	6.3	5.7	1	1.2	0.9	8.2	8	7.4
2013-06-03	NA	NA	NA	7.6	7.7	7.1	2.6	2.5	1.9	9.1	9.3	9.1
2013-06-05	NA	NA	NA	6.6	7	6.3	3.1	3.2	2.5	8.8	8.7	8.4
2013-06-07	NA	NA	NA	4.1	4.5	4	2.6	2.4	2.2	5.6	5.8	5.5
2013-06-09	NA	NA	NA	4.6	4.6	4.2	2.5	2.3	2.1	5.3	6	5.8
2013-06-11	NA	NA	NA	5.6	5.8	5.5	2.6	2.6	2.4	8.1	7.9	7.6
2013-06-13	NA	NA	NA	6.6	6.7	6.4	4.6	4.4	3.9	8.9	8.8	8.9
2013-06-15	NA	NA	NA	5.6	5.6	5.2	3.5	3.2	3	8.1	8.2	8.5
2013-06-17	NA	NA	NA	4.6	4.5	4.1	2.5	2.3	2.2	6.6	6.4	6.6
2013-06-19	NA	NA	NA	4.4	4.5	4.1	1.5	1.5	1.4	7.1	7.1	7.2
2013-06-21	NA	NA	NA	4.1	4.2	3.9	0.9	0.8	0.7	7	6.8	6.5
2013-06-23	NA	NA	NA	4.4	4.7	4.2	1.6	1.8	1.5	7.2	7.3	7.2
2013-06-25	NA	NA	NA	4.1	4.4	3.9	1	1.1	0.9	6.8	6.5	6.6
2013-06-27	NA	NA	NA	2.6	2.5	2.5	0.1	0.2	0	4.1	3.9	4.3
2013-06-29	NA	NA	NA	3.6	3.5	3.5	0.3	0.3	0.4	5.1	5.4	5.1
2013-07-01	NA	NA	NA	4.6	4.8	4.4	0.6	0.8	0.6	7.1	6.9	7.2
2013-07-03	NA	NA	NA	4.7	4.5	4.5	1	1	0.9	7	7.3	7.4
2013-07-05	NA	NA	NA	5.6	5.8	5.3	2.6	2.2	2	9.1	9.5	9.2
2013-07-07	NA	NA	NA	7.6	7.9	7.3	4.1	3.9	3.6	11.3	11.4	11
2013-07-09	NA	NA	NA	6.1	6.6	5.9	3.1	3	2.8	8.1	8.5	7.9
2013-07-11	NA	NA	NA	7.1	7.4	7	3.2	3.3	3.2	10.1	10.3	9.9
2013-07-13	NA	NA	NA	6.9	7.2	6.8	2.6	2.9	2.6	9.6	9.8	9.7
2013-07-15	NA	NA	NA	5.1	5.7	4.9	2.2	2.3	2	7.6	7.6	7.4
2013-07-17	NA	NA	NA	5.6	6	5.4	2.6	2.8	2.5	8.6	8.6	8.6
2013-07-19	NA	NA	NA	5.1	5.3	4.9	2.1	2.4	2	7.1	7.3	7.2
2013-07-21	NA	NA	NA	4.9	4.9	4.7	1	1.4	1.1	6.6	6.8	6.4
2013-07-23	NA	NA	NA	6.1	5.9	5.8	1.5	1.9	1.7	8.6	8.7	8.9
2013-07-25	NA	NA	NA	5.6	5.7	5.4	1.2	1.2	1.2	7.8	7.7	8
2013-07-27	NA	NA	NA	6.1	6	5.8	2.6	2.5	2.1	9.1	8.5	8.8
2013-07-29	NA	NA	NA	8.6	8.2	7.7	3.6	3.7	3.2	10.6	11.4	11.2
2013-07-31	NA	NA	NA	8.7	8.8	8.2	3.4	3.5	3	10.2	11.2	11.4
2013-08-02	NA	NA	NA	7.1	7.5	6.9	3.3	3.3	2.8	9.6	10.2	10.2
2013-08-04	NA	NA	NA	8.6	8.9	8.2	4.1	3.9	3.5	10.5	10.7	10.6
2013-08-06	NA	NA	NA	8.5	8.7	8.8	5.1	4.8	4.4	10.1	10.5	10.4
2013-08-08	NA	NA	NA	8.1	8.9	8.7	4.1	4.2	3.8	10.1	10.2	10
2013-08-10	NA	NA	NA	7.1	7.5	7	2.6	2.7	2.3	9.6	9.5	9.6
2013-08-12	NA	NA	NA	8.6	9.1	8.4	3	3.2	2.9	10.6	10.4	10.5
2013-08-14	NA	NA	NA	8.7	9.1	8.7	3.1	3.1	3.1	10.8	10.8	10.7
2013-08-16	NA	NA	NA	9.6	9.8	9.4	4.1	4.3	3.9	11.6	11.4	11.8
2013-08-18	NA	NA	NA	10.5	10.7	10.3	4.6	4.8	4.5	12.1	12.5	12.3
2013-08-20	NA	NA	NA	10.6	10.7	10.3	4.5	5	4.5	12.1	12.4	12.4
2013-08-22	NA	NA	NA	9.6	9.6	9.1	4.2	4.5	4.1	11.6	11.5	11.2
2013-08-24	NA	NA	NA	4.1	4.3	4.2	3.6	3.4	3.1	6.6	6.3	6.5
2013-08-26	NA	NA	NA	4.6	4.8	4.4	1	1.1	0.9	6.1	6	6.2
2013-08-28	NA	NA	NA	5.1	5.2	5.1	2.6	2.5	2.1	7.6	7.4	7.3
2013-08-30	NA	NA	NA	7.6	7.4	7.8	3.6	3.4	3.3	10.1	10.4	10.3
2013-09-01	NA	NA	NA	6.6	6.7	6.5	3.1	2.9	2.5	11.1	11.3	11
2013-09-03	NA	NA	NA	6.4	6.7	6.3	2.6	2.4	2.2	10.6	10.3	10.8
2013-09-05	NA	NA	NA	8.1	8.2	7.8	4.1	4.2	3.9	11.6	12	11.9
2013-09-07	NA	NA	NA	8.6	8.9	8.4	4.6	4.5	4.3	12.6	12.8	12.7
2013-09-09	NA	NA	NA	9.1	9.3	8.8	5.6	5.5	5.2	13.1	13.2	13.1
2013-09-11	NA	NA	NA	9.6	9.5	9.5	6	6.1	5.8	13.6	13.8	13.6
2013-09-13	NA	NA	NA	9.1	9.3	9.2	6.1	5.8	5.5	12.6	12.6	12.9
2013-09-15	NA	NA	NA	9.6	9.8	9.4	6.2	6.2	5.9	13.6	13.5	13.7
