# Supplementary material for: Evidence of Facilitation Cascade Processes as Drivers of Successional Patterns of Ecosystem Engineers at the Upper Altitudinal Limit of the Dry Puna
Source: PLoS One. 2016 Nov 30;11(11):e0167265. doi: 10.1371/journal.pone.0167265 (PMC5130256; doi:10.1371/journal.pone.0167265)
Supplement: S3 Dataset — Numbers after species labels refer to spatial interaction type (1, individual growing outside the nurse canopy at a distance greater than 20 cm from the border of the nearest nurse patch; 2, individual growing less than 20 cm from the border of the nearest nurse patch but not under its canopy; 3, individual growing in the shadow of the nurse canopy; 4, individual growing inside the nurse canopy). (XLSX) [file pone.0167265.s007.xlsx]

## Sheet: Foglio1
S3 Dataset. Ecosystem engineer type of the surveyed patch / bare soil, nurse species engineering each patch, patch surface area, and number of individuals of species with associated spatial interaction types.
Relevé number	Transect number	Ecosystem engineer type of the surveyed patch / bare soil	Nurse species	Surface area (cm2)	Aet_cam1	Aet_cam2	Aet_cam3	Aet_cam4	Alc_sp4	Ast_dim1	Ast_per3	Ast_per4	Azo_dia2	Azo_dia3	Azo_dia4	Bac_tri2	Bac_tri4	Bar_ser3	Bel_kun2	Bel_kun3	Bel_kun4	Bel_lon2	Bel_lon3	Bel_lon4	Bel_pip3	Bor_sp4	Bra_mon2	Bra_mon3	Cal_bra1	Cal_bra2	Cal_bra3	Cal_bra4	Cal_het2	Cal_het3	Cal_het4	Cal_rig1	Cal_rig2	Cal_rig3	Cal_rig4	Cal_sp1	Cal_sp2	Cal_sp3	Cal_sp4	Die_flo4	Dra_pik3	Dra_pik4	Eph_ame3	Fes_ort1	Fes_ort2
1	1	Cushion	Pycnophyllum molle	3768	0	0	0	0	0	0	0	0	1	0	0	0	0	0	0	0	2	0	0	0	0	0	0	0	0	2	0	8	0	0	0	0	1	0	0	0	0	0	0	0	0	0	0	0	1
2	1	Shrub	Parastrephia quadrangularis	20096	0	0	0	0	0	0	0	0	0	0	0	0	0	0	0	1	0	0	0	0	0	0	0	0	0	0	0	0	0	0	0	0	0	0	1	0	0	0	0	0	0	0	0	0	0
3	1	Tussock	Festuca orthophylla	4239	0	0	0	0	0	0	0	0	0	0	0	0	0	0	0	0	0	0	13	0	0	0	0	0	0	0	0	0	0	0	0	0	0	0	0	0	0	0	0	0	0	0	0	0	0
4	1	Bare soil	-	-	0	0	0	0	0	0	0	0	0	0	0	0	0	0	0	0	0	0	0	0	0	0	0	0	1	0	0	0	0	0	0	0	0	0	0	0	0	0	0	0	0	0	0	0	0
5	2	Shrub	Parastrephia lucida	2355	0	0	0	0	0	0	0	0	0	0	0	0	0	0	0	0	0	0	1	3	0	0	0	1	0	0	0	0	0	0	0	0	2	1	0	0	0	0	0	0	0	0	0	0	2
6	2	Cushion	Pycnophyllum molle	6358.5	0	0	0	0	0	0	0	0	0	0	0	0	0	0	0	0	0	0	0	0	0	1	0	0	0	0	0	8	0	0	0	0	3	0	2	0	0	0	0	0	0	0	0	0	2
7	2	Bare soil	-	-	0	0	0	0	0	0	0	0	0	0	0	0	0	0	0	0	0	0	0	0	0	0	0	0	6	0	0	0	0	0	0	0	0	0	0	0	0	0	0	0	0	0	0	0	0
8	2	Tussock	Festuca orthophylla	1570	0	0	1	0	0	0	0	0	0	0	0	0	0	0	0	0	0	0	10	1	0	0	0	0	0	0	0	0	0	0	0	0	0	0	0	0	0	0	0	0	0	0	0	0	0
9	3	Cushion	Pycnophyllum molle	1413	0	0	0	0	0	0	0	0	0	0	0	0	0	0	0	0	0	0	0	0	0	0	0	0	0	3	0	5	1	0	0	0	0	0	0	0	0	0	7	0	0	0	0	0	1
10	3	Tussock	Festuca orthophylla	1962.5	0	0	0	0	0	0	0	0	0	0	0	0	0	0	0	0	0	0	0	0	0	0	0	0	0	0	0	0	0	1	0	0	0	0	0	0	0	0	0	0	0	0	0	0	0
11	3	Bare soil	-	-	0	0	0	0	0	0	0	0	0	0	0	0	0	0	0	0	0	0	0	0	0	0	0	0	0	0	0	0	0	0	0	0	0	0	0	0	0	0	0	0	0	0	0	0	0
12	3	Shrub	Parastrephia lucida	2374.62	0	0	0	0	0	0	0	0	0	0	0	0	0	0	0	1	3	0	3	4	0	0	0	0	0	0	0	0	0	0	0	0	3	0	1	0	0	0	0	0	0	0	0	0	2
13	4	Cushion	Pycnophyllum molle	2551.25	0	0	0	4	0	0	0	0	0	0	0	0	0	0	0	0	0	0	0	2	0	0	0	0	0	0	0	6	0	0	0	0	0	0	1	0	0	0	10	0	0	0	0	0	0
14	4	Bare soil	-	-	0	0	0	0	0	0	0	0	0	0	0	0	0	0	0	0	0	0	0	0	0	0	0	0	8	0	0	0	0	0	0	0	0	0	0	0	0	0	0	0	0	0	0	0	0
15	4	Shrub	Parastrephia lucida	11304	0	0	0	0	0	0	0	0	0	0	0	0	0	0	0	0	0	0	0	4	0	0	0	0	0	0	0	1	0	0	0	0	0	0	0	0	0	0	0	0	0	0	0	0	2
16	4	Tussock	Festuca orthophylla	3768	0	0	0	0	0	0	0	0	0	0	0	0	0	0	0	0	0	0	15	0	0	0	0	0	0	0	0	0	0	0	0	0	0	0	0	0	0	0	0	0	0	0	0	0	0
17	5	Cushion	Pycnophyllum molle	4121.25	0	0	0	0	0	0	0	0	0	0	0	0	0	0	1	0	11	0	0	0	0	0	0	0	0	0	0	6	0	0	0	0	2	0	3	0	0	0	0	0	0	0	0	0	0
18	5	Tussock	Festuca orthophylla	2355	0	0	0	0	0	0	0	0	0	0	0	0	0	0	0	3	0	0	12	0	0	0	0	0	0	0	0	0	0	0	0	0	0	0	0	0	0	0	0	0	6	0	0	0	0
19	5	Shrub	Parastrephia lucida	3532.5	0	0	0	0	0	0	0	0	0	0	0	0	0	0	0	1	1	0	1	1	0	0	0	0	0	0	2	0	0	0	0	0	0	0	0	0	0	0	0	0	0	0	0	0	2
20	5	Bare soil	-	-	0	0	0	0	0	0	0	0	0	0	0	0	0	0	0	0	0	0	0	0	0	0	0	0	2	0	0	0	0	0	0	0	0	0	0	0	0	0	0	0	0	0	0	0	0
21	6	Shrub	Parastrephia lucida	7771.5	0	0	1	0	0	0	0	0	0	0	0	0	0	0	0	0	0	0	5	3	0	0	0	0	0	0	0	0	0	0	2	0	0	0	1	0	0	0	0	0	0	0	0	0	1
22	6	Cushion	Pycnophyllum molle	3571.75	0	0	0	0	0	0	0	0	0	0	0	0	0	0	0	0	6	0	0	0	0	0	0	0	0	3	0	0	0	0	1	0	3	0	0	0	1	0	6	0	0	0	0	0	0
23	6	Bare soil	-	-	0	0	0	0	0	0	0	0	0	0	0	0	0	0	0	0	0	0	0	0	0	0	0	0	23	0	0	0	0	0	0	0	0	0	0	0	0	0	0	0	0	0	0	0	0
24	6	Tussock	Festuca orthophylla	2590.5	0	0	0	0	0	0	0	0	0	0	0	0	0	0	0	0	0	0	8	0	0	0	0	0	0	0	0	0	0	0	0	0	1	0	0	0	0	0	0	0	0	0	0	0	1
25	7	Cushion	Pycnophyllum molle	2614.05	0	0	0	0	0	0	0	0	2	0	0	0	0	0	0	0	2	0	0	0	0	0	0	0	0	0	0	1	0	0	0	0	0	0	1	0	0	0	2	0	0	0	0	0	1
26	7	Shrub	Parastrephia lucida	2355	0	0	0	0	0	0	0	0	0	0	0	0	0	0	0	0	0	0	4	0	0	0	0	0	0	0	0	0	0	0	0	0	1	0	0	0	0	0	0	0	0	0	0	0	2
27	7	Tussock	Festuca orthophylla	2747.5	0	0	0	0	0	0	0	0	0	0	0	0	0	1	0	0	0	0	10	0	0	0	0	0	0	0	3	0	0	0	0	0	0	0	1	0	0	0	0	0	0	0	0	0	0
28	7	Bare soil	-	-	0	0	0	0	0	0	0	0	0	0	0	0	0	0	0	0	0	0	0	0	0	0	0	0	0	0	0	0	0	0	0	0	0	0	0	0	0	0	0	0	0	0	0	1	0
29	8	Tussock	Festuca orthophylla	2355	0	0	0	0	0	0	0	0	0	0	0	0	0	0	0	3	0	0	8	0	2	0	0	0	0	2	0	0	0	0	0	0	1	2	0	0	0	0	0	0	0	0	0	0	1
30	8	Bare soil	-	-	0	0	0	0	0	0	0	0	0	0	0	0	0	0	0	0	0	0	0	0	0	0	0	0	0	0	0	0	0	0	0	0	0	0	0	0	0	0	0	0	0	0	0	0	0
31	8	Cushion	Pycnophyllum molle	3140	0	0	0	0	0	0	0	0	0	0	0	0	0	0	0	0	0	0	0	0	0	0	0	0	0	0	0	0	0	0	0	0	0	0	0	0	0	0	1	0	0	0	0	0	0
32	8	Shrub	Parastrephia lucida	1942.88	0	0	0	0	0	0	0	0	0	0	0	0	0	0	1	3	2	0	2	0	0	0	0	0	0	0	4	0	0	0	0	0	2	0	0	0	0	0	0	0	0	0	0	0	0
33	9	Cushion	Pycnophyllum molle	3454	0	0	0	0	0	0	0	0	0	0	0	0	0	0	0	0	1	0	0	0	0	0	0	0	0	3	0	11	0	0	0	0	0	0	1	0	0	0	2	0	0	0	0	0	1
34	9	Bare soil	-	-	0	0	0	0	0	0	0	0	0	0	0	0	0	0	0	0	0	0	0	0	0	0	0	0	0	0	0	0	0	0	0	0	0	0	0	0	0	0	0	0	0	0	0	0	0
35	9	Shrub	Parastrephia lucida	3768	0	0	0	0	0	0	0	0	0	0	0	0	0	0	1	0	0	0	0	0	0	0	0	0	0	0	0	0	0	0	0	0	3	0	0	0	0	0	0	0	0	0	0	0	0
36	9	Tussock	Festuca orthophylla	706.5	0	0	0	0	0	0	0	0	0	0	0	0	0	0	0	0	0	0	5	0	1	0	0	0	0	0	0	0	0	0	0	0	0	0	0	0	0	0	0	0	0	0	0	0	2
37	10	Cushion	Pycnophyllum molle	1648.5	0	0	0	0	0	0	0	0	0	0	0	0	0	0	0	0	6	0	0	0	0	0	0	0	0	1	0	0	0	0	0	0	1	0	0	0	0	0	0	0	0	0	0	0	1
38	10	Shrub	Parastrephia lucida	1570	0	0	0	0	0	0	0	0	0	0	0	0	0	0	0	0	0	0	0	0	0	0	0	0	0	0	1	0	1	0	3	0	0	0	0	0	0	0	0	0	0	0	0	0	2
39	10	Tussock	Festuca orthophylla	1177.5	0	0	0	0	0	0	0	0	0	0	0	0	0	0	0	0	0	0	3	0	0	0	0	0	0	0	0	0	0	2	0	0	0	0	0	0	0	0	0	0	0	0	0	0	1
40	10	Bare soil	-	-	0	0	0	0	0	0	0	0	0	0	0	0	0	0	0	0	0	0	0	0	0	0	0	0	2	0	0	0	0	0	0	0	0	0	0	0	0	0	0	0	0	0	0	0	0
41	11	Tussock	Festuca orthophylla	1413	0	0	0	0	0	0	0	0	0	0	0	0	0	0	1	5	0	0	6	0	0	0	0	0	0	3	0	0	0	0	0	0	1	0	0	0	0	0	0	0	0	0	0	0	0
42	11	Bare soil	-	-	0	0	0	0	0	0	0	0	0	0	0	0	0	0	0	0	0	0	0	0	0	0	0	0	10	0	0	0	0	0	0	0	0	0	0	0	0	0	0	0	0	0	0	0	0
43	11	Cushion	Pycnophyllum molle	3532.5	0	0	0	0	0	0	0	0	0	0	0	0	0	0	0	0	10	0	0	0	0	0	0	0	0	4	0	10	0	0	0	0	0	0	0	0	0	0	0	0	0	0	0	0	1
44	11	Shrub	Parastrephia lucida	2512	0	0	1	0	0	0	0	0	0	0	0	0	0	0	0	0	0	0	0	4	0	0	0	0	0	0	1	0	0	0	2	0	1	0	2	0	0	0	0	0	0	0	0	0	0
45	12	Shrub	Parastrephia lucida	3768	0	0	0	0	0	0	0	0	0	0	0	0	0	0	0	0	0	0	13	3	0	0	0	0	0	0	0	0	0	0	0	0	0	0	2	0	0	0	0	0	0	0	0	0	2
46	12	Tussock	Festuca orthophylla	1766.25	0	0	0	0	0	0	0	0	0	0	0	0	0	0	0	0	0	0	4	0	0	0	0	0	0	2	2	0	0	0	0	0	0	0	0	0	0	0	0	0	0	0	0	0	1
47	12	Cushion	Pycnophyllum molle	1648.5	0	2	0	0	0	0	0	0	0	0	0	0	0	0	0	0	0	0	0	0	0	0	0	0	0	9	0	12	0	0	0	0	0	0	0	0	0	0	0	0	0	0	0	0	1
48	12	Bare soil	-	-	0	0	0	0	0	0	0	0	0	0	0	0	0	0	0	0	0	0	0	0	0	0	0	0	0	0	0	0	0	0	0	0	0	0	0	0	0	0	0	0	0	0	0	0	0
49	13	Shrub	Parastrephia lucida	4396	0	0	0	0	0	0	0	0	0	0	0	0	0	0	0	0	0	0	3	0	0	0	0	0	0	3	2	3	0	0	0	0	1	0	0	0	0	0	0	0	0	0	1	0	1
50	13	Cushion	Pycnophyllum molle	2355	0	0	0	0	0	0	0	0	0	0	0	0	0	0	0	0	10	0	0	0	0	0	0	0	0	0	0	0	0	0	0	0	2	0	4	0	0	0	0	0	0	0	0	0	1
51	13	Bare soil	-	-	0	0	0	0	0	0	0	0	0	0	0	0	0	0	0	0	0	0	0	0	0	0	0	0	0	0	0	0	0	0	0	0	0	0	0	0	0	0	0	0	0	0	0	0	0
52	13	Tussock	Festuca orthophylla	471	0	0	0	0	0	0	0	0	0	0	0	0	0	0	0	1	0	0	5	0	0	0	0	0	0	2	0	0	0	0	0	0	0	0	0	0	0	0	0	0	0	0	0	0	1
53	14	Cushion	Pycnophyllum molle	7065	0	0	0	0	0	0	0	0	0	0	0	0	0	0	0	0	6	0	0	1	0	0	0	0	0	0	0	12	0	0	0	0	1	0	0	0	0	0	0	0	0	0	0	0	2
54	14	Shrub	Parastrephia quadrangularis	6280	0	4	0	0	0	0	2	0	0	0	0	1	0	0	0	0	0	0	0	0	0	0	0	0	0	0	0	0	0	0	0	0	0	2	0	0	0	0	0	0	0	0	0	0	0
55	14	Tussock	Festuca orthophylla	5338	0	0	0	0	0	0	0	0	0	0	0	0	0	0	0	0	0	0	7	0	0	0	0	0	0	0	0	0	0	3	0	0	0	0	0	0	0	0	0	0	0	0	0	0	0
56	14	Bare soil	-	-	2	0	0	0	0	0	0	0	0	0	0	0	0	0	0	0	0	0	0	0	0	0	0	0	4	0	0	0	0	0	0	0	0	0	0	0	0	0	0	0	0	0	0	1	0
57	15	Cushion	Pycnophyllum molle	4945.5	0	0	0	0	0	0	0	0	0	0	0	0	0	0	0	0	0	0	0	0	0	0	0	0	0	1	0	5	0	0	0	0	0	0	0	0	0	0	58	0	0	0	0	0	1
58	15	Bare soil	-	-	0	0	0	0	0	0	0	0	0	0	0	0	0	0	0	0	0	0	0	0	0	0	0	0	0	0	0	0	0	0	0	1	0	0	0	0	0	0	0	0	0	0	0	0	0
59	15	Tussock	Festuca orthophylla	2323.6	0	4	0	0	0	0	0	0	0	0	0	0	0	0	0	1	0	0	1	0	0	0	0	0	0	0	0	0	2	0	0	0	1	0	0	0	0	0	0	0	0	0	0	0	0
60	15	Shrub	Parastrephia quadrangularis	5463.6	0	4	1	0	0	0	0	0	0	0	0	0	0	0	0	0	0	0	0	1	0	0	0	0	0	0	0	0	0	0	0	0	1	0	1	0	0	0	0	0	0	0	0	0	0
61	16	Cushion	Pycnophyllum molle	5652	0	0	0	0	0	0	0	0	0	0	0	0	0	0	0	0	3	0	0	0	0	0	0	0	0	0	0	0	0	0	0	0	1	0	0	0	0	0	0	0	0	0	0	0	2
62	16	Shrub	Parastrephia lucida	7006.12	0	0	0	0	0	0	0	0	0	0	0	0	0	0	0	0	0	0	1	0	0	0	0	0	0	0	0	0	0	0	0	0	0	2	2	0	0	0	0	1	0	0	0	0	0
63	16	Tussock	Festuca orthophylla	3061.5	0	0	0	0	0	0	0	0	1	2	0	0	0	0	0	0	0	0	5	0	0	0	0	0	0	3	4	0	0	0	0	0	0	0	0	0	0	0	0	0	0	0	0	0	0
64	16	Bare soil	-	-	0	0	0	0	0	0	0	0	0	0	0	0	0	0	0	0	0	0	0	0	0	0	0	0	0	0	0	0	0	0	0	1	0	0	0	0	0	0	0	0	0	0	0	0	0
65	17	Tussock	Festuca orthophylla	2119.5	0	0	0	0	0	0	0	0	0	0	0	0	0	0	0	0	0	0	3	0	0	0	0	0	0	0	0	0	0	0	0	0	0	1	0	0	0	0	0	0	0	0	1	0	0
66	17	Bare soil	-	-	0	0	0	0	0	0	0	0	0	0	0	0	0	0	0	0	0	0	0	0	0	0	0	0	0	0	0	0	0	0	0	0	0	0	0	0	0	0	0	0	0	0	0	0	0
67	17	Cushion	Pycnophyllum molle	6908	0	0	0	1	0	0	0	0	0	0	0	0	0	0	0	0	1	0	0	0	0	0	0	0	0	2	0	0	1	0	1	0	0	0	0	0	0	0	26	0	0	0	0	0	1
68	17	Shrub	Parastrephia lucida	12089	0	0	5	0	0	0	0	0	0	0	0	0	0	0	0	0	0	0	2	0	0	0	0	0	0	0	0	0	0	3	2	0	0	1	0	0	0	0	0	0	0	3	0	0	0
69	18	Bare soil	-	-	0	0	0	0	0	0	0	0	0	0	0	0	0	0	0	0	0	0	0	0	0	0	0	0	0	0	0	0	0	0	0	0	0	0	0	0	0	0	0	0	0	0	0	0	0
70	18	Cushion	Pycnophyllum molle	3540.35	0	1	0	0	0	0	0	0	0	0	0	0	0	0	0	0	0	0	0	1	0	0	0	0	0	8	0	5	0	0	0	0	0	0	0	0	2	0	18	0	0	0	0	0	1
71	18	Shrub	Parastrephia quadrangularis	3140	0	1	0	0	0	0	0	0	0	0	0	0	0	0	0	0	0	0	0	0	0	0	0	0	0	0	0	0	1	2	0	0	0	0	4	0	0	0	0	0	0	0	0	0	0
72	18	Tussock	Festuca orthophylla	1398.87	0	0	1	0	0	0	0	0	0	0	0	0	0	0	0	1	0	0	4	0	0	0	0	0	0	2	0	0	0	2	0	0	0	0	0	0	0	0	0	0	0	0	0	0	0
73	19	Shrub	Parastrephia lucida	5338	0	0	0	0	0	0	0	0	0	0	0	0	0	0	0	0	0	0	0	3	0	0	0	0	0	0	0	0	0	2	3	0	1	0	0	0	0	0	0	0	0	0	0	0	1
74	19	Cushion	Pycnophyllum molle	3571.75	0	0	0	0	0	0	0	0	0	0	0	0	0	0	0	0	0	0	0	0	0	0	0	0	0	0	0	21	0	0	0	0	0	0	0	0	0	0	0	0	0	0	0	0	2
75	19	Tussock	Festuca orthophylla	2865.25	0	0	0	0	0	0	0	0	0	0	0	0	0	0	0	5	0	0	5	0	0	0	0	0	0	0	0	0	0	0	0	0	0	0	0	0	0	0	0	0	0	0	0	0	1
76	19	Bare soil	-	-	0	0	0	0	0	0	0	0	0	0	0	0	0	0	0	0	0	0	0	0	0	0	0	0	1	0	0	0	0	0	0	0	0	0	0	0	0	0	0	0	0	0	0	0	0
77	20	Bare soil	-	-	0	0	0	0	0	0	0	0	0	0	0	0	0	0	0	0	0	0	0	0	0	0	0	0	0	0	0	0	0	0	0	0	0	0	0	0	0	0	0	0	0	0	0	0	0
78	20	Tussock	Festuca orthophylla	2755.35	0	2	0	0	0	0	0	0	0	0	0	0	0	0	0	0	0	1	7	0	0	0	0	0	0	0	0	0	0	0	0	0	0	0	0	0	0	0	0	0	0	0	0	0	0
79	20	Cushion	Pycnophyllum molle	4722.56	0	0	2	4	1	0	0	1	0	0	0	0	0	0	0	0	3	0	0	0	0	0	0	0	0	0	0	12	0	0	0	0	0	0	0	0	0	2	70	0	0	0	0	0	2
80	20	Shrub	Parastrephia lucida	3179.25	0	0	3	1	0	0	0	0	0	0	0	0	0	0	0	0	0	0	0	0	0	0	0	0	0	0	0	0	0	0	0	0	2	1	2	0	0	0	0	0	0	0	0	0	0
81	21	Shrub	Parastrephia lucida	6280	0	0	0	0	0	0	0	0	0	0	0	0	0	0	0	0	0	0	1	1	0	0	0	0	0	0	0	0	1	0	0	0	1	2	3	0	0	0	0	0	0	0	0	0	0
82	21	Bare soil	-	-	0	0	0	0	0	0	0	0	0	0	0	0	0	0	0	0	0	0	0	0	0	0	0	0	3	0	0	0	0	0	0	0	0	0	0	0	0	0	0	0	0	0	0	0	0
83	21	Cushion	Pycnophyllum molle	7850	0	0	0	0	110	0	0	0	0	0	0	0	0	0	0	0	0	0	0	0	0	0	0	0	0	0	0	0	0	0	2	0	0	0	0	0	0	0	39	0	0	0	0	0	0
84	21	Tussock	Festuca orthophylla	1177.5	0	0	0	0	0	0	0	0	0	0	0	0	0	0	0	1	0	0	4	0	0	0	0	0	0	0	1	0	0	0	5	0	0	0	0	0	0	0	0	0	0	0	0	0	1
85	22	Cushion	Pycnophyllum molle	3454	0	0	0	0	0	0	0	0	0	2	1	0	0	0	0	0	4	0	3	0	0	0	0	0	0	3	0	7	0	0	0	0	0	0	0	0	0	4	56	0	0	0	0	0	0
86	22	Shrub	Parastrephia lucida	5652	0	0	6	0	0	0	0	0	0	0	0	0	0	0	0	0	0	0	0	0	0	0	0	0	0	0	6	0	0	0	0	0	0	1	0	0	0	0	0	0	3	0	0	0	0
87	22	Tussock	Festuca orthophylla	2590.5	0	0	0	0	0	0	0	0	0	0	0	0	0	0	0	0	0	0	5	0	0	0	0	0	0	0	0	0	0	0	0	0	0	0	0	0	2	0	0	0	3	0	0	0	1
88	22	Bare soil	-	-	0	0	0	0	0	0	0	0	0	0	0	0	0	0	0	0	0	0	0	0	0	0	0	0	40	0	0	0	0	0	0	0	0	0	0	0	0	0	0	0	0	0	0	0	0
89	23	Tussock	Fes_het	5652	0	0	0	0	0	0	0	0	0	0	0	0	0	0	0	1	0	0	10	0	0	0	0	0	0	1	0	0	2	0	0	0	0	1	0	0	0	0	0	0	0	0	0	0	0
90	23	Cushion	Pycnophyllum molle	1413	0	0	1	0	0	0	0	0	0	0	0	0	0	0	0	0	16	0	0	0	0	0	0	0	0	0	0	0	0	0	0	0	0	0	0	0	0	4	45	0	1	0	0	0	4
91	23	Bare soil	-	-	0	0	0	0	0	1	0	0	0	0	0	0	0	0	0	0	0	0	0	0	0	0	0	0	2	0	0	0	0	0	0	0	0	0	0	2	0	0	0	0	0	0	0	1	0
92	23	Shrub	Parastrephia lucida	6711.75	0	0	4	0	0	0	0	0	0	0	0	0	0	0	0	0	0	0	1	0	0	0	0	0	0	0	0	0	0	4	0	0	0	0	0	0	0	0	0	0	0	5	0	0	0
93	24	Cushion	Pycnophyllum molle	5102.5	0	0	0	0	0	0	0	0	0	0	0	0	0	0	0	0	0	0	0	0	0	0	0	0	0	2	2	1	0	0	0	0	0	0	0	0	3	0	50	0	0	0	0	0	1
94	24	Tussock	Festuca orthophylla	1648.5	0	0	0	0	0	0	0	0	0	0	0	0	0	0	0	1	0	0	1	0	0	0	0	0	0	0	0	0	0	0	0	0	0	0	0	0	0	0	0	0	0	0	0	0	0
95	24	Bare soil	-	-	0	0	0	0	0	0	0	0	0	0	0	0	0	0	0	0	0	0	0	0	0	0	0	0	0	0	0	0	0	0	0	0	0	0	0	0	0	0	0	0	0	0	0	0	0
96	24	Shrub	Parastrephia lucida	4945.5	0	0	0	0	0	0	0	0	0	0	0	0	0	0	0	0	0	0	0	0	0	0	0	0	0	0	0	0	0	0	2	0	0	0	2	0	0	0	0	0	0	0	0	0	0
97	25	Shrub	Parastrephia quadrangularis	6358.5	0	0	0	0	0	0	0	0	0	0	0	0	0	0	0	0	0	0	0	0	0	0	0	0	0	0	0	0	0	0	0	0	0	1	0	0	0	0	0	0	0	0	0	0	0
98	25	Bare soil	-	-	0	0	0	0	0	0	0	0	0	0	0	0	0	0	0	0	0	0	0	0	0	0	0	0	0	0	0	0	0	0	0	0	0	0	0	0	0	0	0	0	0	0	0	0	0
99	25	Cushion	Pycnophyllum molle	3925	0	0	0	0	0	0	0	0	0	0	0	0	0	0	0	0	0	0	0	0	0	0	0	0	0	0	0	0	0	0	3	0	0	0	0	0	0	0	18	0	0	0	0	0	0
100	25	Tussock	Festuca orthophylla	1923.25	0	0	0	0	0	0	0	0	0	0	0	0	0	0	0	7	0	0	8	0	0	0	0	0	0	0	0	0	0	1	1	0	0	0	0	0	0	0	0	0	0	0	0	0	2
101	26	Cushion	Pycnophyllum molle	3002.62	0	0	0	0	0	0	0	0	0	0	0	0	0	0	0	0	3	0	0	0	0	0	0	0	0	0	0	0	0	0	0	0	0	1	1	0	0	0	0	0	0	0	0	0	0
102	26	Tussock	Festuca orthophylla	211.95	0	0	0	0	0	0	0	0	0	0	0	0	0	0	0	1	0	0	8	0	0	0	0	0	0	0	0	0	0	0	0	0	0	0	0	0	0	0	0	0	0	0	0	0	0
103	26	Shrub	Parastrephia quadrangularis	5024	0	0	0	0	0	0	0	0	0	0	0	0	0	0	0	0	0	0	1	0	0	0	0	0	0	0	0	0	0	3	0	0	0	5	0	0	0	0	0	0	0	0	0	0	1
104	26	Bare soil	-	-	0	0	0	0	0	0	0	0	0	0	0	0	0	0	0	0	0	0	0	0	0	0	0	0	2	0	0	0	0	0	0	0	0	0	0	0	0	0	0	0	0	0	0	0	0
105	27	Cushion	Pycnophyllum molle	3768	0	0	0	0	0	0	0	0	0	0	0	0	0	0	0	0	0	0	0	0	0	0	0	0	0	30	7	26	0	2	3	0	0	0	0	0	0	0	0	0	0	0	0	0	0
106	27	Tussock	Festuca orthophylla	942	0	0	0	0	0	0	0	0	0	0	0	0	0	0	0	1	0	0	9	0	0	0	0	0	0	0	0	0	0	1	0	0	0	0	0	0	0	0	0	0	0	0	0	0	0
107	27	Bare soil	-	-	0	0	0	0	0	0	0	0	0	0	0	0	0	0	0	0	0	0	0	0	0	0	0	0	0	0	0	0	0	0	0	0	0	0	0	0	0	0	0	0	0	0	0	1	0
108	27	Shrub	Parastrephia quadrangularis	2826	0	0	0	0	0	0	0	0	0	0	0	0	0	0	0	0	1	0	1	0	0	0	0	0	0	2	0	0	0	0	0	0	1	0	1	0	0	0	0	0	0	0	0	0	0
109	28	Cushion	Pycnophyllum molle	1884	0	0	1	2	0	0	0	0	0	0	0	0	0	0	0	0	6	0	1	0	0	0	0	0	0	0	0	0	0	0	0	0	0	0	0	0	0	0	40	0	0	0	0	0	0
110	28	Tussock	Festuca orthophylla	1648.5	0	0	0	0	0	0	0	0	0	0	0	0	0	0	0	0	0	0	11	0	0	0	0	0	0	0	0	0	0	2	1	0	0	0	0	0	0	0	0	0	0	0	0	0	0
111	28	Bare soil	-	-	1	0	0	0	0	0	0	0	0	0	0	0	0	0	0	0	0	0	0	0	0	0	0	0	100	0	0	0	0	0	0	0	0	0	0	0	0	0	0	0	0	0	0	1	0
112	28	Shrub	Parastrephia lucida	9420	0	0	5	1	0	0	0	0	0	0	0	0	0	0	0	0	0	0	3	2	0	0	0	0	0	0	0	0	0	0	4	0	0	0	0	0	0	0	0	0	0	0	0	0	0
113	29	Cushion	Pycnophyllum molle	6633.25	0	0	0	2	0	0	0	0	0	0	0	0	0	0	0	0	3	0	0	0	0	0	0	0	0	0	0	0	0	0	0	0	0	0	1	0	0	0	30	0	0	0	0	0	0
114	29	Tussock	Festuca orthophylla	1373.75	0	0	0	0	0	0	0	0	0	0	0	0	0	0	0	0	0	0	5	0	0	0	0	0	0	0	0	0	0	1	0	0	0	0	0	0	1	0	0	0	0	0	0	0	2
115	29	Shrub	Parastrephia quadrangularis	6338.88	0	0	0	0	0	0	0	0	0	2	1	0	0	0	0	0	0	0	0	0	0	0	0	0	0	0	0	0	0	0	5	0	1	0	0	0	0	0	0	0	0	0	0	0	2
116	29	Bare soil	-	-	0	0	0	0	0	0	0	0	0	0	0	0	0	0	0	0	0	0	0	0	0	0	0	0	0	0	0	0	0	0	0	0	0	0	0	0	0	0	0	0	0	0	0	2	0
117	30	Shrub	Parastrephia lucida	11304	0	0	2	0	0	0	0	0	0	0	0	0	1	0	0	0	0	0	4	1	0	0	0	0	0	0	0	0	0	0	1	0	0	0	2	0	0	0	0	0	0	0	0	0	0
118	30	Cushion	Pycnophyllum molle	3925	0	0	4	0	0	0	0	0	0	0	0	0	0	0	0	0	1	0	0	0	0	0	0	0	0	0	0	0	0	1	0	0	0	0	0	0	3	10	60	0	0	0	0	0	0
119	30	Tussock	Festuca orthophylla	2198	0	0	0	0	0	0	0	0	0	0	0	0	0	0	0	0	0	0	2	0	0	0	0	0	0	23	0	0	0	0	0	0	0	0	0	0	0	0	0	0	0	0	0	0	0
120	30	Bare soil	-	-	0	0	0	0	0	0	0	0	0	0	0	0	0	0	0	0	0	0	0	0	0	0	0	0	2	0	0	0	0	0	0	0	0	0	0	0	0	0	0	0	0	0	0	0	0
Numbers after species labels refer to spatial interaction type (1, individual growing outside the nurse canopy at a distance greater than 20 cm from the border of the nearest nurse patch; 2, individual growing less than 20 cm from the border of the nearest nurse patch but not under its canopy; 3, individual growing in the shadow of the nurse canopy; 4, individual growing inside the nurse canopy).
[truncated: 77 more columns]

## Sheet: codes
Code	Name	Synonym
Aet_cam	Aetheolaena campanulata (Sch.Bip. ex Klatt) B.Nord.	Senecio campanulatus Sch.Bip.
Alc_sp	Alchemilla sp.
Ast_dim	Astragalus diminutivus (Phil.) Gómez-Sosa	Astragalus dielsii J.F. Macbr.
Ast_per	Astragalus peruvianus Vogel
Azo_dia	Azorella diapensoides A. Gray
Bac_tri	Baccharis tricuneata Pers.
Bar_ser	Bartsia serrata Molau
Bel_kun	Belloa kunthiana (DC.) Anderb. & S.E.Freire
Bel_lon	Belloa longifolia (Cuatrec. & Aristeg.) Sagást. & M.O.Dillon
Bel_pip	Belloa piptolepis (Wedd.) Cabrera
Bor_sp	Borreria sp.
Bra_mon	Brayopsis monimocalyx O.E.Schulz
Cal_bra	Calamagrostis breviaristata Pilg.	Deyeuxia breviaristata Wedd.
Cal_het	Calamagrostis heterophylla Pilg.	Deyeuxia heterophylla Wedd. ex Pilg.
Cal_rig	Calamagrostis rigida (Kunth) Trin. ex Steud.	Deyeuxia rigida Kunth
Cal_sp	Calamagrostis sp.
Die_flo	Dielsiochloa floribunda (Pilg.) Pilg.
Dra_pik	Draba pickeringii A. Gray
Eph_ame	Ephedra americana Endl.
Fes_ort	Festuca orthophylla Pilg.
Ger_ses	Geranium sessiliflorum Cav.
Gna_bad	Gnaphalium badium Wedd.
Hyp_ech	Hypochaeris echegarayi Hieron
Luz_rac	Luzula racemosa Desv.
Mib_min	Mibora minima (L.) P. Beauv.
Not_arg	Nototriche argyllioides A.W. Hill
Not_ped	Nototriche pedicularifolia A.W. Hill
Not_sp	Nototriche sp.
Not_tur	Nototriche turritella A.W. Hill
Par_luc	Parastrephia lucida (Meyen) Cabrera
Par_qua	Parastrephia quadrangularis (Meyen) Cabrera
Per_cil	Perezia ciliosa Reiche
Per_sp	Perezia sp.
Poa_aeq	Poa aequigluma Tovar
Poa_bre	Poa brevis Hitchc.
Poa_sp	Poa sp.
Pyc_mol	Pycnophyllum molle J.Rémy
Pyc_web	Pycnophyllopsis weberbaueri Muschl.
Sen_sco	Senecio scorzonerifolius Meyen & Walp.
Sil_and	Silene andicola Gillies
Sil_sp	Silene sp.
Sta_rhi	Stangea rhizantha (A.Gray) Killip
Vio_gra	Viola granulosa Wedd.
Vio_sp	Viola sp.
Wer_are	Werneria aretioides Wedd.
