# Supplementary material for: Evidence of Facilitation Cascade Processes as Drivers of Successional Patterns of Ecosystem Engineers at the Upper Altitudinal Limit of the Dry Puna
Source: PLoS One. 2016 Nov 30;11(11):e0167265. doi: 10.1371/journal.pone.0167265 (PMC5130256; doi:10.1371/journal.pone.0167265)
Supplement: S4 Dataset — (XLSX) [file pone.0167265.s008.xlsx]

## Sheet: Foglio1
S4. Dataset. Number of seedlings of each type of potential ecosystem engineer growing on the surveyed patch and on bare soil; presence of patches of each type of potential ecosystem engineer in contact with the surveyed patch; and presence of dead matter of each type of ecosystem engineer under the surveyed patch and on bare soil.
Relevé number	Transect number	Type of ecosystem engineer in the surveyed patch / bare soil	Seedlings growing on the surveyed patch and on bare soil (no.)			Patches in contact with the surveyed patch (presence/absence)			Dead matter under the surveyed patch and on bare soil (presence/absence)
			Cushion	Tussock	Shrub	Cushion	Tussock	Shrub	Cushion	Tussock	Shrub
1	1	Cushion	0	3	0	1	0	0	0	0	0
2	1	Shrub	0	1	0	0	0	0	1	0	0
3	1	Tussock	0	0	0	0	0	0	0	0	1
4	1	Bare soil	0	0	0	-	-	-	0	1	0
5	2	Shrub	0	5	0	1	0	0	1	0	0
6	2	Cushion	0	7	1	0	0	0	0	0	0
7	2	Bare soil	0	0	0	-	-	-	0	0	0
8	2	Tussock	1	0	0	0	0	0	0	1	0
9	3	Cushion	0	1	1	1	1	0	0	0	0
10	3	Tussock	1	0	2	0	1	0	0	1	0
11	3	Bare soil	0	0	0	-	-	-	1	1	0
12	3	Shrub	0	6	0	0	0	0	1	0	0
13	4	Cushion	0	2	2	0	0	0	0	0	0
14	4	Bare soil	0	0	0	-	-	-	0	0	0
15	4	Shrub	2	2	0	0	0	0	0	0	0
16	4	Tussock	0	0	1	0	0	0	1	0	0
17	5	Cushion	0	3	1	0	1	0	0	0	0
18	5	Tussock	1	0	0	0	0	0	0	1	0
19	5	Shrub	2	2	0	0	0	0	1	0	0
20	5	Bare soil	0	0	0	-	-	-	0	0	1
21	6	Shrub	0	2	0	0	1	0	0	0	0
22	6	Cushion	0	3	2	1	1	0	0	0	0
23	6	Bare soil	0	0	0	-	-	-	0	1	0
24	6	Tussock	1	0	0	0	1	0	1	1	0
25	7	Cushion	0	2	3	1	0	0	0	0	0
26	7	Shrub	0	3	0	0	0	0	1	0	0
27	7	Tussock	0	0	0	1	1	0	1	1	0
28	7	Bare soil	0	1	0	-	-	-	1	0	0
29	8	Tussock	0	2	0	0	0	1	0	0	0
30	8	Bare soil	0	0	0	-	-	-	1	0	0
31	8	Cushion	0	3	2	0	0	0	0	0	0
32	8	Shrub	0	2	0	0	0	1	1	0	0
33	9	Cushion	0	4	5	1	0	0	0	0	0
34	9	Bare soil	0	0	0	-	-	-	0	0	0
35	9	Shrub	0	3	0	1	0	0	0	0	0
36	9	Tussock	0	0	0	0	1	0	1	1	0
37	10	Cushion	0	1	1	0	1	0	0	0	0
38	10	Shrub	0	3	0	1	1	1	0	0	0
39	10	Tussock	0	0	0	1	1	1	1	1	0
40	10	Bare soil	0	0	0	-	-	-	0	0	0
41	11	Tussock	0	0	0	1	1	0	0	1	0
42	11	Bare soil	0	0	0	-	-	-	1	0	0
43	11	Cushion	0	3	1	0	0	0	0	0	0
44	11	Shrub	0	2	0	1	1	0	1	0	0
45	12	Shrub	0	4	0	1	0	1	0	1	0
46	12	Tussock	0	0	0	0	1	0	0	1	0
47	12	Cushion	0	1	1	0	0	0	0	0	0
48	12	Bare soil	0	0	0	-	-	-	0	1	0
49	13	Shrub	0	2	0	0	0	0	0	1	0
50	13	Cushion	0	7	0	1	0	0	0	0	0
51	13	Bare soil	0	0	0	-	-	-	1	0	0
52	13	Tussock	0	0	0	1	1	0	0	1	0
53	14	Cushion	0	3	2	1	0	0	0	0	0
54	14	Shrub	0	2	0	0	0	1	0	0	0
55	14	Tussock	0	0	0	0	1	1	0	1	0
56	14	Bare soil	0	1	0	-	-	-	0	0	1
57	15	Cushion	0	1	1	1	0	0	0	0	0
58	15	Bare soil	0	1	0	-	-	-	0	0	0
59	15	Tussock	0	0	3	0	1	0	1	0	0
60	15	Shrub	0	2	0	1	0	0	1	0	0
61	16	Cushion	0	3	1	0	0	0	0	0	0
62	16	Shrub	0	4	0	1	0	0	0	0	0
63	16	Tussock	0	4	0	1	0	0	0	1	0
64	16	Bare soil	1	1	0	0	0	0	1	0	0
65	17	Tussock	0	1	0	0	0	1	0	1	0
66	17	Bare soil	0	0	0	-	-	-	0	1	0
67	17	Cushion	0	1	2	0	1	0	0	0	0
68	17	Shrub	0	1	0	1	1	0	1	0	0
69	18	Bare soil	0	0	0	-	-	-	1	0	0
70	18	Cushion	0	1	1	1	0	0	0	0	0
71	18	Shrub	0	5	0	1	1	0	1	0	0
72	18	Tussock	0	0	0	1	1	0	0	0	0
73	19	Shrub	0	3	0	0	1	0	1	0	0
74	19	Cushion	0	2	1	0	0	0	0	0	0
75	19	Tussock	0	0	0	0	1	0	0	0	0
76	19	Bare soil	0	0	0	-	-	-	0	0	0
77	20	Bare soil	1	0	0	-	-	-	1	1	0
78	20	Tussock	0	0	1	1	0	1	1	0	0
79	20	Cushion	0	2	2	0	0	0	0	0	0
80	20	Shrub	0	5	0	1	0	1	0	0	0
81	21	Shrub	0	8	1	0	1	1	1	0	0
82	21	Bare soil	2	0	0	-	-	-	1	0	0
83	21	Cushion	0	1	0	0	1	0	0	0	0
84	21	Tussock	0	0	0	0	1	1	1	1	0
85	22	Cushion	0	0	1	1	0	0	0	0	0
86	22	Shrub	0	2	0	1	1	0	1	0	0
87	22	Tussock	0	0	0	1	1	0	0	0	0
88	22	Bare soil	0	0	0	-	-	-	0	0	1
89	23	Tussock	0	1	0	1	1	0	1	0	0
90	23	Cushion	0	6	3	0	0	0	0	0	0
91	23	Bare soil	1	0	0	-	-	-	0	1	0
92	23	Shrub	0	1	0	1	1	0	1	0	0
93	24	Cushion	0	1	2	1	0	0	0	0	0
94	24	Tussock	0	0	1	1	0	0	0	0	0
95	24	Bare soil	0	0	0	-	-	-	1	0	0
96	24	Shrub	0	6	0	1	1	0	1	0	0
97	25	Shrub	0	3	1	1	0	1	1	0	0
98	25	Bare soil	0	0	0	-	-	-	0	0	0
99	25	Cushion	0	1	1	0	1	0	0	0	0
100	25	Tussock	0	0	0	0	1	1	1	1	0
101	26	Cushion	0	4	2	0	0	0	0	0	0
102	26	Tussock	0	0	0	1	0	0	0	0	0
103	26	Shrub	0	6	0	0	1	0	1	0	0
104	26	Bare soil	0	0	0	-	-	-	0	1	0
105	27	Cushion	0	3	6	1	1	0	0	0	0
106	27	Tussock	0	0	0	0	1	0	1	0	0
107	27	Bare soil	0	1	1	-	-	-	1	1	0
108	27	Shrub	0	3	0	0	0	0	1	0	0
109	28	Cushion	0	2	2	0	0	0	0	0	0
110	28	Tussock	0	0	0	0	1	0	1	0	0
111	28	Bare soil	1	0	0	-	-	-	0	0	1
112	28	Shrub	0	4	0	0	1	0	1	0	0
113	29	Cushion	0	1	2	0	0	0	0	0	0
114	29	Tussock	0	0	0	0	1	0	0	0	0
115	29	Shrub	0	3	0	1	1	0	0	0	0
116	29	Bare soil	0	1	0	-	-	-	0	0	0
117	30	Shrub	0	2	0	0	1	0	0	0	0
118	30	Cushion	0	0	1	1	0	0	0	0	0
119	30	Tussock	0	0	0	1	0	0	0	0	0
120	30	Bare soil	1	0	0	-	-	-	0	0	0
